# Supplementary material for: The long non-coding RNA MIR31HG regulates the senescence associated secretory phenotype
Source: Nat Commun. 2021 Apr 28;12:2459. doi: 10.1038/s41467-021-22746-4 (PMC8080841; doi:10.1038/s41467-021-22746-4)
Supplement: Supplementary file 8 — Source Data [file 41467_2021_22746_MOESM8_ESM.xlsx]

## Sheet: Figure1 and S1
Figure 1a
mir31hg	EXP1	EXP2	EXP3	EXP4	AVERAGE	STDEV	TTEST
Control	0.0492824	0.0937775	0.0603076	0.059257	0.0656561	0.0193947
Control 4-OHT	0.247931	0.314823	0.511354	0.541348	0.403864	0.144568	0.00355033	**
Figure 1e										Figure 1g	pg/ml
mir31hg	EXP1	EXP2	EXP3	EXP4	AVERAGE	STDEV	TTEST
Control	1	1	1	1	1	1				IL6	EXP1	EXP2	EXP3	AVERAGE	STDEV	TTEST
Control 4-OHT	3.41816	4.11609	3.1653	3.95924	3.6647	0.44747				Control	7.44602	0	0	2.48201	4.29896
siMIR31HG-1 4-OHT	1.21513	0.606349	0.406849	0.592516	0.705212	0.351907	4.63571e-05	***		Control 4-OHT	2129.16	6078.14	5445.62	4550.97	2121.06
siMIR31HG-2 4_OHT	1.16133	0.856269	0.481082	0.615996	0.778669	0.298591	3.87079e-05	***		siMIR31HG-1 4-OHT	0	0	6.09659	2.0322	3.51987	0.0205705	*
										siMIR31HG-2 4_OHT	356.783	0	358.919	238.568	206.608	0.0247859	*
IL6
Control	1	1	1	1	1	1				CXCL1	EXP1	EXP2	EXP3	AVERAGE	STDEV	TTEST
Control 4-OHT	7.76083	3.39356	4.24348	2.86225	4.56503	2.20517				Control	0	0	0	0	0
siMIR31HG-1 4-OHT	0.557904	0.417729	0.34308	0.32735	0.411516	0.105255	0.00936786	**		Control 4-OHT	1575.69	697.484	1525.95	1266.37	493.301
siMIR31HG-2 4_OHT	0.707155	0.419064	0.462818	0.219091	0.452032	0.20046	0.00991081	**		siMIR31HG-1 4-OHT	0	0	0	0	0	0.0112778	*
										siMIR31HG-2 4_OHT	178.973	0	0	59.6578	103.33	0.0142956	*
IL8										pg/ml
Control	1	1	1	1	1	1
Control 4-OHT	61.8879	18.7382	79.0454	54.4708	53.5356	25.3787
siMIR31HG-1 4-OHT	16.9818	13.7697	19.3809	21.2321	17.8411	3.22407	0.0315562	*		IL8	EXP1	EXP2	EXP3	EXP4	EXP5	AVERAGE	STDEV	TTEST
siMIR31HG-2 4_OHT	24.2433	14.7063	36.359	22.4777	24.4466	8.95724	0.0739033			Control	4705.88	4626.33	0	2911.66	2923.02	3033.38	1908.09
										Control 4-OHT	45588.2	31583.6	28495.3	54085	53280	42606.4	11991.7
CXCL1										siMIR31HG-1 4-OHT	23382.4	15124.6	12019.3	32284.7	26961	21954.4	8354.23	0.0133997	*
Control	1	1	1	1	1	1				siMIR31HG-2 4_OHT	25735.3	14145.9	9548.3	23783.6	25925.5	19827.7	7511.34	0.00698586	**
Control 4-OHT	3.25719	3.35544	2.5864	1.34519	2.63606	0.925946
siMIR31HG-1 4-OHT	0.532002	1.21636	0.488184	0.538378	0.693732	0.349135	0.00775235	**		MMP3	EXP1	EXP2	EXP3	EXP4	EXP5	AVERAGE	STDEV	TTEST
siMIR31HG-2 4_OHT	0.431446	1.00932	0.588388	0.430158	0.614828	0.273285	0.00576719	**		Control	52.1936	32.0186	17.9255	0	2.59445	20.9464	21.7005
										Control 4-OHT	266.549	215.722	265.266	114.595	162.78	204.982	66.1266
ICAM										siMIR31HG-1 4-OHT	109.399	60.784	113.67	0	44.1068	65.5921	47.4807	0.005027	**
Control	1	1	1	1	1	1				siMIR31HG-2 4_OHT	162.931	131.006	156.223	3.259	34.7067	97.6253	73.6148	0.041463	*
Control 4-OHT	7.30537	11.3606	7.9359	11.4754	9.51932	2.20797
siMIR31HG-1 4-OHT	6.41513	24.6016	6.45412	10.9544	12.1063	8.59837	0.581235
siMIR31HG-2 4_OHT	4.78954	9.91088	11.0966	13.5071	9.82603	3.67595	0.890931
IL1A
Control	1	1	1	1	1	1
Control 4-OHT	3.24585	2.92065	7.82621	13.7104	6.92577	5.04727
siMIR31HG-1 4-OHT	6.61013	1.82068	7.56504	5.54467	5.38513	2.51551	0.604507
siMIR31HG-2 4_OHT	8.39965	4.13147	9.92941	13.5577	9.00457	3.90297	0.538784
Figure S1b									Figure S1d
									PERCENTAGE OF BETA-GAL POSITIVE CELLS
mir31hg	EXP1	EXP2	EXP3	AVERAGE	STDEV	TTEST				EXP1	EXP2	EXP3	AVERAGE	STDEV	TTEST
Control	1	1	1	1	1				CONTROL	5	2	11	6	1
Control 4-OHT	5.37663	7.2268	7.2268	6.61008	1.0682				DOXORUBICIN	49	30	46	41.6667	10.2144	0.0052653	**
siMIR31HG-1 4-OHT	0.303061	0.714212	0.714212	0.577162	0.237378	0.000671689	***
siMIR31HG-2 4_OHT	0.289264	0.968557	0.968557	0.742126	0.39219	0.000868871	***
									Figure S1e
IL6
Control	1	1	1	1	1				MIR31HG	EXP1	EXP2	EXP3	AVERAGE	STDEV	TTEST
Control 4-OHT	4.25901	3.95391	9.87254	6.02849	3.33254				Control	1	1	1	1	1
siMIR31HG-1 4-OHT	0.206108	0.560019	1.26439	0.67684	0.538727	0.051596			Control Dox	3.91459	2.57106	2.55839	3.01468	0.779369
siMIR31HG-2 4_OHT	0.237668	0.207479	1.23715	0.560765	0.585959	0.0488686	*		siMIR31HG-1 Dox	0.293419	1.2236	0.278403	0.598475	0.541429	0.0116007	*
									siMIR31HG-2 Dox	0.339863	1.25744	0.147859	0.581721	0.593013	0.012616	*
IL8
Control	1	1	1	1	1				IL6
Control 4-OHT	61.198	20.2177	50.5641	43.9933	21.2657				Control	1	1	1	1	1
siMIR31HG-1 4-OHT	12.8865	5.32903	6.97296	8.39616	3.97465	0.0463973	*		Control Dox	6.28259	7.26474	5.72517	6.42417	0.77949
siMIR31HG-2 4_OHT	13.4956	6.32399	5.55091	8.45682	4.38076	0.0471126	*		siMIR31HG-1 Dox	3.27189	3.24468	1.76908	2.76189	0.859902	0.00545077	**
									siMIR31HG-2 Dox	4.75468	3.41264	1.7386	3.30197	1.51108	0.0335185	*
CXCL1
Control	1	1	1	1	1				IL8
Control 4-OHT	8.80848	7.90913	4.20274	6.97345	2.44128				Control	1	1	1	1	1
siMIR31HG-1 4-OHT	1.81371	4.05306	0.845033	2.23727	1.64542	0.0494921	*		Control Dox	51.7662	49.8052	31.322	44.2978	11.28
siMIR31HG-2 4_OHT	2.14361	1.4098	0.676805	1.41007	0.733401	0.0194318	*		siMIR31HG-1 Dox	9.56637	15.2652	4.97134	9.9343	5.15677	0.00865552	**
									siMIR31HG-2 Dox	10.6411	5.8078	1.66008	6.03632	4.49486	0.0054785	**
IL1A
Control	1	1	1	1	1				p21
Control 4-OHT	5.38508	1.96591	5.07109	4.14069	1.88995				Control	1	1	1	1	1
siMIR31HG-1 4-OHT	4.83604	1.45707	4.16569	3.48627	1.78901	0.685629			Control Dox	3.9676	5.34968	2.74899	4.02209	1.3012
siMIR31HG-2 4_OHT	4.44428	2.79916	3.04471	3.42938	0.887457	0.586867			siMIR31HG-1 Dox	3.55818	5.08441	2.82358	3.82206	1.15328	0.851775
									siMIR31HG-2 Dox	4.75139	6.17389	3.85121	4.92549	1.17109	0.42193
Figure S1g									CXCL1
									Control	1	1	1	1	1
mir31hg	REP1	REP2	REP3	AVERAGE	STDEV	TTEST			Control Dox	17.7084	14.8698	10.9338	14.504	3.40205
Control	1	1	1	1	1				siMIR31HG-1 Dox	7.60239	10.2282	2.77448	6.86835	3.78068	0.0600271	ns
Control 4-OHT	8.7563	10.716	13.5427	11.005	2.40627				siMIR31HG-2 Dox	5.04828	5.83203	1.02906	3.96979	2.57672	0.0128957	*
siMIR31HG-1 4-OHT	3.00096	4.91765	5.41214	4.44358	1.27358	0.0139822	*
IL6
Control	1	1	1	1	1
Control 4-OHT	28.3658	8.3996	20.9812	19.2489	10.0952
siMIR31HG-1 4-OHT	2.87443	1.73128	3.09166	2.56579	0.730821	0.0461678	*
IL8
Control	1	1	1	1	1
Control 4-OHT	249.001	136.855	211.498	199.118	57.089
siMIR31HG-1 4-OHT	99.9077	83.1944	81.6199	88.2407	10.1346	0.0295939	*

## Sheet: Figure 2 and S2
Figure 2B									Figure 2D
p53 quantif	EXP1	EXP2	EXP3	AVERAGE	STDEV	TTEST			beta-gal	EXP1	EXP2	EXP3	AVERAGE	STDEV	TTEST		TTEST
Control	1	1	1	1	1				Control	22.5	12.6538	20.2408	1	1
Control 4-OHT	2.29621	6.43347	4.43612	4.3886	2.06904	0.0470249	*		Control 4-OHT	61.8421	63.44	80.4924	68.5915	10.3374	0.00167789	**
siMIR31HG-1 4-OHT	2.0229	1.97351	3.38435	2.46025	0.800674	0.034221	*		siMIR31HG-1 4-OHT	72.2222	53.5348	67.5381	64.4317	9.72327	0.0019379	**	0.638385	ns
siMIR31HG-2 4_OHT	3.26314	2.08168	2.37386	2.57289	0.615361	0.0114468	*		siMIR31HG-2 4_OHT	77.9018	71.2406	57.2562	68.7995	10.537	0.00175058	**	0.981696	ns
Figure 2E
Crystal violet	EXP1	EXP2	EXP3	AVERAGE	STDEV	TTEST		TTEST
Control	1	1	1	1	1
Control 4-OHT	0.506079	0.801504	0.735262	0.680948	0.155021	0.0234856	*
siMIR31HG-1 4-OHT	0.616187	0.774082	0.705946	0.698738	0.0791935	0.00274776	**	0.868104	ns
siMIR31HG-2 4_OHT	0.583486	0.652851	0.7444	0.660246	0.0807114	0.00188103	**	0.847458	ns
Figure 2F										Figure 2H
IL6	EXP1	EXP2	EXP3	EXP4	AVERAGE	STDEV	TTEST			invasion	EXP1	EXP2	EXP3	EXP4	AVERAGE	STDEV	TTEST
Control	1	1	1	1	1	1				Control	1	1	1	1	1	1
Control 4-OHT	19.2449	50.4046	51.8186	74.3522	48.9551	22.6422				Control 4-OHT	6.03623	14.55	12.0667	27	14.9132	8.81525
siMIR31HG-1 4-OHT	2.79789	21.9819	7.31091	18.7013	12.698	9.11526	0.0249285	*		siMIR31HG-1 4-OHT	0.717391	1.05	2.46667	7.33333	2.89185	3.05659	0.0419443	*
siMIR31HG-2 4_OHT	2.44759	17.8973	18.3432	35.5755	18.5659	13.5354	0.0607662			siMIR31HG-2 4_OHT	1	0.9	2.33333	6.5	2.68333	2.627	0.0375668	*
IL8
Control	1	1	1	1	1	1
Control 4-OHT	181.406	152.34	255.374	82.2521	167.843	71.6745
siMIR31HG-1 4-OHT	5.45573	60.7795	18.6043	10.6759	23.8789	25.1874	0.0090738	**
siMIR31HG-2 4_OHT	5.23218	59.3727	16.2988	23.7031	26.1517	23.4118	0.00941703	**
CXCL1
Control	1	1	1	1	1	1
Control 4-OHT	18.4402	24.1176	11.4944	20.9517	18.751	5.36649
siMIR31HG-1 4-OHT	2.49871	8.95541	3.04089	7.01981	5.3787	3.12227	0.00505063	**
siMIR31HG-2 4_OHT	2.49426	5.13347	5.11082	8.12052	5.21477	2.29942	0.00355165	**
Figure S2a
p53 quantification
	EXP1	EXP2	EXP3	AVERAGE	STDEV	TTEST		TTEST
Control	1	1	1	1	1
Control 4-OHT	1.44798	2.3242	1.88099	1.88439	0.438118	0.0249789	*
siMIR31HG-1 4-OHT	1.73602	1.63921	2.20726	1.86083	0.303898	0.00800789	**	0.942673	ns
siMIR31HG-2 4_OHT	3.05248	2.65838	2.25848	2.65645	0.397003	0.0019448	**	0.0865104	ns
Figure S2b								Figure S2c
BJ								IMR90
MDM2	EXP1	EXP2	EXP3	AVERAGE	STDEV	TTEST		MDM2	EXP1	EXP2	EXP3	AVERAGE	STDEV	TTEST
Control	1	1	1	1	1			Control	1	1	1	1	1
Control 4-OHT	3.16253	2.66217	1.82087	2.54852	0.67801	0.0167354	*	Control 4-OHT	2.39264	2.88454	1.98128	2.41949	0.452227	0.00555517	**
siMIR31HG-1 4-OHT	3.14595	2.00873	3.23794	2.79754	0.684676	0.010439	*	siMIR31HG-1 4-OHT	2.43811	4.19947	2.42192	3.01983	1.02163	0.0266725	*
siMIR31HG-2 4_OHT	3.08539	4.01389	3.7745	3.6246	0.482059	0.000704992	***	siMIR31HG-2 4_OHT	1.88513	4.3225	2.45694	2.88819	1.27463	0.0622544
RRM2B								RRM2B
Control	1	1	1	1	1			Control	1	1	1	1	1
Control 4-OHT	2.46135	1.46752	2.13983	2.0229	0.507129	0.0250406	*	Control 4-OHT	3.06232	2.15807	1.56662	2.26234	0.753282	0.0440058	*
siMIR31HG-1 4-OHT	2.78565	1.31689	2.05468	2.05241	0.734382	0.0680562	ns	siMIR31HG-1 4-OHT	2.3553	2.72479	1.45076	2.17695	0.655474	0.0358713	*
siMIR31HG-2 4_OHT	2.07764	1.57921	1.63923	1.76536	0.272099	0.00820829	**	siMIR31HG-2 4_OHT	2.71751	2.38807	1.41835	2.17464	0.675365	0.039453	*
SUSD6								SUSD6
Control	1	1	1	1	1			Control	1	1	1	1	1
Control 4-OHT	2.42723	1.66333	1.45017	1.84691	0.51375	0.0461495	*	Control 4-OHT	1.60194	3.45448	2.45056	2.50232	0.927354	0.0485169	*
siMIR31HG-1 4-OHT	2.00525	1.76714	1.64216	1.80485	0.184455	0.00164266	**	siMIR31HG-1 4-OHT	1.25372	3.76537	1.78327	2.26746	1.32398	0.172635	ns
siMIR31HG-2 4_OHT	1.67537	1.86741	1.75345	1.76541	0.0965747	0.000163146	***	siMIR31HG-2 4_OHT	1.93868	3.26443	1.97967	2.39426	0.75387	0.0327951	*
DDB2								DDB2
Control	1	1	1	1	1			Control	1	1	1	1	1
Control 4-OHT	1.97189	1.66937	2.37147	2.00424	0.352167	0.00782161	**	Control 4-OHT	1.77669	1.69707	2.62105	2.0316	0.51203	0.0251317	*
siMIR31HG-1 4-OHT	1.76834	1.85321	2.28236	1.96797	0.275556	0.00368874	**	siMIR31HG-1 4-OHT	1.54022	1.83856	2.52884	1.96921	0.507096	0.0296419	*
siMIR31HG-2 4_OHT	2.10408	1.82231	2.00992	1.97877	0.143444	0.0002934	***	siMIR31HG-2 4_OHT	1.91375	1.75811	2.31646	1.99611	0.288142	0.00391178	**
PLK3								PLK3
Control	1	1	1	1	1			Control	1	1	1	1	1
Control 4-OHT	1.75358	2.00934	1.84612	1.86968	0.129495	0.000312159	***	Control 4-OHT	1.74896	3.00718	3.93469	2.89694	1.09703	0.0401395	*
siMIR31HG-1 4-OHT	1.80098	2.00138	3.18104	2.3278	0.745692	0.0367834	*	siMIR31HG-1 4-OHT	1.51209	3.01117	2.2783	2.26719	0.749604	0.0428999	*
siMIR31HG-2 4_OHT	2.49094	1.90293	2.23678	2.21022	0.294905	0.00206988	**	siMIR31HG-2 4_OHT	1.31084	3.5265	2.69005	2.50913	1.11886	0.0797082	ns
Figure S2d
Crystal violet
	EXP1	EXP2	EXP3	AVERAGE	STDEV	TTEST
Control	1	1	1	1	1
Control 4-OHT	0.432776	0.738024	0.501335	0.557378	0.160156	0.00873155	**
siMIR31HG-1 4-OHT	0.604372	0.805931	0.642207	0.68417	0.107132	0.00695263	**
siMIR31HG-2 4_OHT	0.560364	0.758824	0.726507	0.681898	0.106485	0.00663297	**
Figure S2e								Figure S2f
BJ								IMR90
IL6	EXP1	EXP2	EXP3	AVERAGE	STDEV	TTEST		IL6	EXP1	EXP2	EXP3	AVERAGE	STDEV	TTEST
Control	1	1	1	1	1			Control	1	1	1	1	1
Control 4-OHT	8.87063	5.17823	4.87969	6.30952	2.22301	0.0144128	*	Control 4-OHT	5.15385	5.01263	6.92326	5.69658	1.06468	0.00157622	**
siMIR31HG-1 4-OHT	3.56147	1.9673	0.641164	2.05665	1.4622	0.278898	NS	siMIR31HG-1 4-OHT	1.67227	1.77906	1.14449	1.53194	0.339762	0.0534413	NS
siMIR31HG-2 4_OHT	2.66062	2.66462	0.657564	1.99427	1.15762	0.211061	NS	siMIR31HG-2 4_OHT	2.02013	1.46391	0.999244	1.49443	0.511127	0.169153	NS
CDC20								CDC20
Control	1	1	1	1	1			Control	1	1	1	1	1
Control 4-OHT	0.77964	0.435144	0.146497	0.453761	0.316982	0.0405476	*	Control 4-OHT	0.526958	0.271386	0.362224	0.386856	0.129554	0.0012066	**
siMIR31HG-1 4-OHT	0.739961	0.436978	0.595953	0.590964	0.151553	0.00948476	**	siMIR31HG-1 4-OHT	0.514361	0.51961	0.657834	0.563935	0.0813611	0.000749028	**
siMIR31HG-2 4_OHT	0.462326	0.668148	0.682142	0.604205	0.12307	0.00508914	**	siMIR31HG-2 4_OHT	0.427728	0.426959	0.607172	0.487286	0.103824	0.00102573	**
CCND1								CCND1
Control	1	1	1	1	1			Control	1	1	1	1	1
Control 4-OHT	0.580998	0.504348	0.346269	0.477205	0.119696	0.00163655	**	Control 4-OHT	0.779002	0.47936	0.524154	0.594172	0.161627	0.0121666	*
siMIR31HG-1 4-OHT	0.528369	0.558816	0.377243	0.488142	0.097241	0.000802893	***	siMIR31HG-1 4-OHT	0.60507	0.495802	0.406303	0.502392	0.0995475	0.000979062	***
siMIR31HG-2 4_OHT	0.598026	0.497608	0.363065	0.486233	0.117893	0.00165047	**	siMIR31HG-2 4_OHT	0.52019	0.47333	0.490875	0.494799	0.023675	3.19959e-06	****
E2F1								E2F1
Control	1	1	1	1	1			Control	1	1	1	1	1
Control 4-OHT	0.287487	0.714186	0.331072	0.444248	0.234787	0.0148548	*	Control 4-OHT	0.740483	0.476674	0.569385	0.595514	0.133831	0.00636251	*
siMIR31HG-1 4-OHT	0.234312	0.601075	0.42998	0.421789	0.183519	0.00548051	**	siMIR31HG-1 4-OHT	0.438329	0.641137	0.708708	0.596058	0.140713	0.00763976	**
siMIR31HG-2 4_OHT	0.190582	0.565196	0.783346	0.513041	0.299804	0.0481553	*	siMIR31HG-2 4_OHT	0.573327	0.45348	0.831014	0.619274	0.192915	0.0268226	*
Figure S2g									Figure S2i
SMAD4	EXP1	EXP2	EXP3	AVERAGE	STDEV	TTEST			SMAD4	EXP1	EXP2	EXP3	EXP4	AVERAGE	STDEV	TTEST
Control	1	1	1	1	1				Control	1	1	1	1	1	1
Control 4-OHT	3.52437	1.78173	2.88437	2.73016	0.881499		0.027288		Control 4-OHT	1.37605	1.09674	2.32729	2.08836	1.72211	0.580585		0.0473204
siMIR31HG-1 4-OHT	3.00786	1.39854	3.3485	2.58497	1.0415	0.862742	0.05783		siMIR31HG-1 4-OHT	1.53124	1.08142	1.87202	1.65975	1.53611	0.334113	0.598733	0.018387
siMIR31HG-2 4_OHT	3.43714	1.51596	2.647	2.53337	0.965617	0.807197	0.0513513		siMIR31HG-2 4_OHT	1.26028	1.08848	1.77851	1.73389	1.46529	0.343639	0.777567	0.0351988
FST									FST
Control	1	1	1	1	1				Control	1	1	1	1	1	1
Control 4-OHT	2.41255	1.78173	2.4287	2.20766	0.368953		0.0047743		Control 4-OHT	1.72521	1.39161	1.95537	3.33519	2.10184	0.85418		0.0417758
siMIR31HG-1 4-OHT	2.13178	1.29854	2.44631	1.95888	0.593097	0.570681	0.0487989		siMIR31HG-1 4-OHT	1.59256	1.2013	2.59849	3.01364	2.1015	0.84624	0.999561	0.0404837
siMIR31HG-2 4_OHT	2.87766	1.51596	2.58578	2.32647	0.716932	0.811133	0.0327555		siMIR31HG-2 4_OHT	1.59949	1.28304	2.08788	3.53006	2.12512	0.993415	0.972302	0.0640933
ID3									ID3
Control	1	1	1	1	1				Control	1	1	1	1	1	1
Control 4-OHT	3.60916	1.91789	1.97249	2.49985	0.961083		0.0539263		Control 4-OHT	1.66893	1.313	3.18707	1.70497	1.96849	0.83142		0.0586625
siMIR31HG-1 4-OHT	3.18622	2.03743	2.36658	2.53008	0.591588	0.96522	0.0109919		siMIR31HG-1 4-OHT	1.22746	1.05516	1.54393	1.64184	1.3671	0.272978	0.218419	0.0360736
siMIR31HG-2 4_OHT	2.44273	2.01559	2.432	2.29677	0.243575	0.740685	0.000768563		siMIR31HG-2 4_OHT	1.5395	1.46087	1.98699	2.53774	1.88128	0.495201	0.118845	0.0119377
ID4									ID4
Control	1	1	1	1	1				Control	1	1	1	1	1	1
Control 4-OHT	2.73165	2.86328	4.19319	3.26271	0.808501		0.00835517		Control 4-OHT	1.22674	1.70638	2.11184	1.22772	1.56817	0.427067		0.0374839
siMIR31HG-1 4-OHT	2.44672	2.15975	7.31962	3.97536	2.89977	0.702791	0.150173		siMIR31HG-1 4-OHT	2.00146	1.50465	2.27503	1.43024	1.80284	0.404209	0.455187	0.0073466
siMIR31HG-2 4_OHT	3.68235	2.61558	6.37909	4.22567	1.93969	0.471799	0.0449963		siMIR31HG-2 4_OHT	1.71745	1.24654	2.2559	2.00387	1.80594	0.432973	0.991998	0.00981955

## Sheet: Fig 3 and S3
Figure 3B
p65/vinc quantif	EXP1	EXP2	EXP3	AVERAGE	STDEV	TTEST		CEBPB/vinc quantif	EXP1	EXP2	EXP3	AVERAGE	STDEV	TTEST
Control	1	1	1	1	1			Control	1	1	1	1	1
siMIR31HG-1	0.79438	1.0631	0.615015	0.824166	0.225524	0.248225	ns	siMIR31HG-1	2.0353	1.23644	0.97803	1.41659	0.551177	0.260632	ns
siMIR31HG-2	1.01696	2.02699	0.987441	1.3438	0.591848	0.371279	ns	siMIR31HG-2	1.9752	0.571106	2.06273	1.53634	0.837066	0.329307	ns
Control 4-OHT	5.4234	6.4726	2.65876	4.85158	1.97017	0.0276301	*	Control 4-OHT	10.2691	4.09115	10.9753	8.44516	3.78718	0.0271517	*
siMIR31HG-1 4-OHT	1.68143	2.68218	0.244708	1.53611	1.22522	0.0685653	ns	siMIR31HG-1 4-OHT	1.63014	2.81631	2.06717	2.17121	0.599892	0.0471519	*
siMIR31HG-2 4_OHT	1.48099	0.643738	0.239974	0.788234	0.633001	0.0272519	*	siMIR31HG-2 4_OHT	1.53315	1.43784	3.15173	2.04091	0.96318	0.0469344	*
Figure 3C
EXP1									2^-(dCt) related to input				% input *10				average
			INPUT		IgG		CEBP		IgG		CEBP		IgG		CEBP
		IL6 promoter	Ct rep1	Ct rep2	Ct rep1	Ct rep2	Ct rep1	Ct rep2	rep1	rep2	rep1	rep2	rep1	rep2	rep1	rep2	IgG	CEBP
		Control	28.1816	28.6418	36.3284	36.3587	32.7436	32.8111	0.00352832	0.00475323	0.0423363	0.0555786	0.0352832	0.0475323	0.423363	0.555786	0.0414077	0.489574
		4-OHT	28.7023	28.87	36.5082	36.5895	31.4845	31.2749	0.0044688	0.00474472	0.145366	0.188819	0.044688	0.0474472	1.45366	1.88819	0.0460676	1.67093
		siMIR31HG 4-OHT	29.3794	29.8533	36.5663	36.7869	33.6644	33.9882	0.00686308	0.00818063	0.0512961	0.0569195	0.0686308	0.0818063	0.512961	0.569195	0.0752185	0.541078
									2^-(dCt) related to input				% input *10				average
			INPUT		IgG		CEBP		IgG		CEBP		IgG		CEBP
		Unrelated region	Ct rep1	Ct rep2	Ct rep1	Ct rep2	Ct rep1	Ct rep2	rep1	rep2	rep1	rep2	rep1	rep2	rep1	rep2	IgG	CEBP
		Control	27.5299	28.1572	34.5302	35.0029	32.8745	32.9583	0.00781088	0.00869438	0.0246105	0.0358701	0.0781088	0.0869438	0.246105	0.358701	0.0825263	0.302403
		4-OHT	26.2398	26.1208	33.1395	33.9799	34.2518	34.456	0.00837505	0.00430694	0.00387371	0.00309645	0.0837505	0.0430694	0.0387371	0.0309645	0.0634099	0.0348508
		siMIR31HG 4-OHT	26.7878	26.172	33.7809	Undetermined	33.2921	33.3462	0.00784997	#VALUE!	0.011016	0.00692399	0.0784997	#VALUE!	0.11016	0.0692399	0.0784997	0.0896998
EXP2									2^-(dCt) related to input				% input *10				average
			INPUT		IgG		CEBP		IgG		CEBP		IgG		CEBP
		IL6 promoter	Ct rep1	Ct rep2	Ct rep1	Ct rep2	Ct rep1	Ct rep2	rep1	rep2	rep1	rep2	rep1	rep2	rep1	rep2	IgG	CEBP
		Control	26.8212	26.7063	36.6799	36.5349	32.5589	32.5842	0.00107708	0.0010998	0.0187413	0.017005	0.0107708	0.010998	0.187413	0.17005	0.0108844	0.178731
		4-OHT	26.0269	26.6121	36.1424	36.4059	29.0625	29.1895	0.000901444	0.00112657	0.121956	0.167536	0.00901444	0.0112657	1.21956	1.67536	0.0101401	1.44746
		siMIR31HG 4-OHT	26.4557	26.5973	34.5185	34.9995	30.9735	30.6821	0.00373992	0.00295586	0.0436516	0.0589312	0.0373992	0.0295586	0.436516	0.589312	0.0334789	0.512914
									2^-(dCt) related to input				% input *10				average
			INPUT		IgG		CEBP		IgG		CEBP		IgG		CEBP
		Unrelated region	Ct rep1	Ct rep2	Ct rep1	Ct rep2	Ct rep1	Ct rep2	rep1	rep2	rep1	rep2	rep1	rep2	rep1	rep2	IgG	CEBP
		Control	26.44	26.3023	36.2431	36.6659	35.2256	35.1886	0.00111931	0.000759016	0.00226608	0.00211338	0.0111931	0.00759016	0.0226608	0.0211338	0.00939161	0.0218973
		4-OHT	26.7087	26.0061	35.4211	35.7176	35.5295	35.3692	0.00238393	0.00119276	0.00221137	0.00151851	0.0238393	0.0119276	0.0221137	0.0151851	0.0178834	0.0186494
		siMIR31HG 4-OHT	26.1726	26.8195	35.0438	35.0773	35.0648	35.0848	0.00213553	0.00326696	0.00210468	0.00325001	0.0213553	0.0326696	0.0210468	0.0325001	0.0270124	0.0267735
EXP3												2^-(dCt) related to input						% input *10						average
			INPUT			IgG			CEBP			IgG			CEBP			IgG			CEBP
		IL6 promoter	Ct rep1	Ct rep2	Ct rep3	Ct rep1	Ct rep2	Ct rep3	Ct rep1	Ct rep2	Ct rep3	rep1	rep2	rep3	rep1	rep2	rep3	rep1	rep2	rep3	rep1	rep2	rep3	IgG	CEBP
		Control	20.3332	20.1675	20.3454	34.4666	34.7802	34.1346	25.932	25.6796	25.8155	5.56432e-05	3.99132e-05	7.06372e-05	0.0206338	0.0219114	0.0225597	0.000556432	0.000399132	0.000706372	0.206338	0.219114	0.225597	0.000553978	0.217016
		4-OHT	20.7181	20.7181	20.6262	35.4939	34.4979	34.8937	23.0732	23.0474	23.0443	3.56497e-05	7.11028e-05	5.07051e-05	0.195459	0.198984	0.187098	0.000356497	0.000711028	0.000507051	1.95459	1.98984	1.87098	0.000524859	1.93847
		siMIR31HG 4-OHT	20.4483	20.5134	20.4806	34.7576	31.425	30.7925	24.6953	24.7704	24.7456	4.92568e-05	0.00051914	0.000786712	0.0526633	0.0523023	0.0520117	0.000492568	0.0051914	0.00786712	0.526633	0.523023	0.520117	0.00451703	0.523258
												2^-(dCt) related to input						% input *10						average
			INPUT			IgG			CEBP			IgG			CEBP			IgG			CEBP
		Unrelated region	Ct rep1	Ct rep2	Ct rep3	Ct rep1	Ct rep2	Ct rep3	Ct rep1	Ct rep2	Ct rep3	rep1	rep2	rep3	rep1	rep2	rep3	rep1	rep2	rep3	rep1	rep2	rep3	IgG	CEBP
		Control	20.795	20.7456	20.886	32.8717	32.7707	31.2112	30.3992	30.6359	30.7621	0.000231506	0.000239934	0.000779529	0.00128486	0.00105375	0.00106415	0.00231506	0.00239934	0.00779529	0.0128486	0.0105375	0.0106415	0.0041699	0.0113425
		4-OHT	21.3114	21.3248	21.3131	30.6056	33.1761	33.8253	29.6676	29.912	28.9738	0.00159283	0.000270644	0.000171175	0.00305178	0.00260006	0.00494204	0.0159283	0.00270644	0.00171175	0.0305178	0.0260006	0.0494204	0.00678217	0.035313
		siMIR31HG 4-OHT	20.9732	20.8338	20.9289	31.53	30.6506	31.587	30.2183	30.2612	32.1918	0.000663884	0.00110878	0.000618883	0.0016479	0.00145241	0.000406952	0.00663884	0.0110878	0.00618883	0.016479	0.0145241	0.00406952	0.00797183	0.0116909
IL6 promoter								Unrelated region
IgG								IgG
	EXP1	EXP2	EXP3	AVERAGE	STDEV	TTEST			EXP1	EXP2	EXP3	AVERAGE	STDEV	TTEST
Control	0.0414077	0.0108844	0.000553978	0.0176153	0.0212423			Control	0.0825263	0.00939161	0.0041699	0.0320293	0.0438096
Control 4-OHT	0.0460676	0.0101401	0.000524859	0.0189108	0.0240048	0.947552	ns	Control 4-OHT	0.0634099	0.0178834	0.00678217	0.0293585	0.0300072	0.934767	ns
siMIR31HG 4-OHT	0.0752185	0.0334789	0.00451703	0.0377382	0.0355427	0.489411	ns	siMIR31HG 4-OHT	0.0784997	0.0270124	0.00797183	0.037828	0.0364867	0.771668	ns
CEBP								CEBP
	EXP1	EXP2	EXP3	AVERAGE	STDEV	TTEST			EXP1	EXP2	EXP3	AVERAGE	STDEV	TTEST
Control	0.489574	0.178731	0.217016	0.295107	0.169498			Control	0.302403	0.0218973	0.0113425	0.111881	0.165081
Control 4-OHT	1.67093	1.44746	1.93847	1.68562	0.245836	0.00128338	**	Control 4-OHT	0.0348508	0.0186494	0.035313	0.0296044	0.00949014	0.437382	ns
siMIR31HG 4-OHT	0.541078	0.512914	0.523258	0.52575	0.0142463	0.00122878	**	siMIR31HG 4-OHT	0.0896998	0.0267735	0.0116909	0.0427214	0.0413775	0.620895	ns
Figure 3F
IL1A quantif	EXP1	EXP2	EXP3	AVERAGE	STDEV	TTEST
Control	1	1	1	1	1
Control 4-OHT	39.6797	19.8373	51.0036	36.8402	15.776
siMIR31HG-1 4-OHT	15.9893	8.52923	0.500747	8.33976	7.74601	0.0483777	*
siMIR31HG-2 4_OHT	1.53751	11.3524	4.30488	5.7316	5.0606	0.0313108	*
Figure 3H
IL6	EXP1	EXP2	EXP3	AVERAGE	STDEV	TTEST
Control	1	1	1	1	1
Control 4-OHT	5.56629	13.9443	5.6978	8.40281	4.79955
siMIR31HG-1 4-OHT	0.145549	1.00597	0.451093	0.534205	0.436192	0.0474436	*
siMIR31HG-2 4_OHT	0.815221	2.57408	0.579249	1.32285	1.09	0.0673722
Control + hr-IL1a	28.4579	11.7869	33.9016	24.7155	11.5225
Control 4-OHT+ hr-IL1a	29.0781	39.2049	42.9745	37.0858	7.18649
siMIR31HG-1 4-OHT+ hr-IL1a	27.9314	38.2274	38.4232	34.8607	6.00172	0.701713
siMIR31HG-2 4_OHT+ hr-IL1a	34.4584	38.5722	43.637	38.8892	4.59752	0.732816
	EXP1	EXP2	EXP3	AVERAGE	STDEV	TTEST
IL8
Control	1	1	1	1	1
Control 4-OHT	23.9682	44.8899	36.5907	35.1496	10.535
siMIR31HG-1 4-OHT	9.65279	11.2759	5.81482	8.91452	2.80442	0.0140524	*
siMIR31HG-2 4_OHT	8.84562	19.1913	7.37334	11.8034	6.44029	0.0306484	*
Control + hr-IL1a	45.6568	16.066	38.8181	33.5137	15.4921
Control 4-OHT+ hr-IL1a	80.5877	58.8599	68.9386	69.4621	10.8734
siMIR31HG-1 4-OHT+ hr-IL1a	95.4665	49.9843	75.9112	73.7873	22.8154	0.781667
siMIR31HG-2 4_OHT+ hr-IL1a	81.6241	52.3903	72.6092	68.8746	14.9704	0.958775
	EXP1	EXP2	EXP3	AVERAGE	STDEV	TTEST
CXCL1
Control	1	1	1	1	1
Control 4-OHT	7.94246	15.9741	7.96912	10.6286	4.62939
siMIR31HG-1 4-OHT	1.54731	3.92662	1.00837	2.16077	1.55284	0.0397971	*
siMIR31HG-2 4_OHT	0.710359	1.64066	1.11744	1.15616	0.466358	0.0243141	*
Control + hr-IL1a	3.87352	2.49111	4.22224	3.52896	0.915559
Control 4-OHT+ hr-IL1a	22.0786	19.3281	13.6072	18.338	4.32162
siMIR31HG-1 4-OHT+ hr-IL1a	21.981	19.678	11.2201	17.6264	5.66624	0.87108
siMIR31HG-2 4_OHT+ hr-IL1a	19.8703	15.9138	12.1192	15.9678	3.87582	0.518463
Figure 3K
% IL1a mRNA in each fraction	Senescence				Sen MIR31HG KD
Fraction	EXP1	EXP2	EXP3		EXP1	EXP2	EXP3
4	0.010664	0.0104782	0.0918477		0.163212	0.0259482	0.0257468
5	0.704893	0.169209	1.06233		0.60185	0.354343	1.76258
6	3.2475	1.2964	0.0918477		1.70849	2.40945	6.04414
7	4.25696	4.5431	1.68563		4.6463	10.7465	3.68497
8	2.84793	2.3406	2.00047		4.28342	3.41997	3.58518
9	3.42129	2.31909	2.54116		3.89698	2.67424	4.92773
10	9.10467	5.101	2.61567		10.1642	6.23478	4.41065
11	7.76254	6.12305	1.86457		6.9263	7.49693	3.97519
12	8.51396	5.23142	3.20744		12.3559	8.79013	2.8787
13	10.9045	6.87398	2.70175		17.8036	8.64271	4.6551
14	18.8038	9.88608	9.32992		21.166	15.1942	10.0027
15	30.2584	17.3898	28.3261		16.1638	10.3127	23.5139
16	0.162931	38.7158	44.4813		0.119912	23.6982	30.5335
												Figure S3E+A185:K228
	Heavy			Light			Other
	EXP1	EXP2	EXP3	EXP1	EXP2	EXP3	EXP1	EXP2	EXP3
Sen control	49.0622	56.1056	72.8074	18.667	15.1175	12.5374	23.5939	15.7799	11.9535
SenMIR31HG-KD	37.3298	34.0108	54.0474	24.7299	23.9843	17.5365	25.4645	33.3621	28.4162
Figure 3L and S3K
	IL1A mRNA in each fraction							ActinB mRNA in each fraction							IL6 mRNA in each fraction
	Senescence			Sen MIR31HG KD				Sen			Sen MIR31HG-KD				Sen			Sen MIR31HG-KD
Fraction	EXP1	EXP2	EXP3	EXP1	EXP2	EXP3		EXP1	EXP2	EXP3	EXP1	EXP2	EXP3		EXP1	EXP2	EXP3	EXP1	EXP2	EXP3
4	0.010664	0.0104782	0.0918477	0.163212	0.0259482	0.0257468	4	0.00833554	0.0969567	0.0239744	0.0355478	0.0482331	0.0293859	4	0.702552	0.00812753	0.148147	0.0915834	0.0118249	0.0440709
5	0.704893	0.169209	1.06233	0.60185	0.354343	1.76258	5	0.313418	0.146548	0.306747	0.111122	0.0936624	0.279177	5	1.89367	0.103986	7.52111	0.716555	0.134503	7.49068
6	3.2475	1.2964	0.0918477	1.70849	2.40945	6.04414	6	3.06829	1.42487	1.92263	1.4238	1.17768	2.98336	6	3.43287	0.411113	10.0925	1.99888	0.657558	8.3718
7	4.25696	4.5431	1.68563	4.6463	10.7465	3.68497	7	4.88044	5.49022	2.28213	1.62103	3.66578	1.87708	7	3.04609	0.663784	3.40615	1.86846	1.22996	3.65287
8	2.84793	2.3406	2.00047	4.28342	3.41997	3.58518	8	2.67964	3.70222	1.51415	1.41316	2.92995	1.26768	8	2.89578	0.67487	1.97576	2.14104	1.08879	1.40252
9	3.42129	2.31909	2.54116	3.89698	2.67424	4.92773	9	2.67226	3.92917	1.41966	0.724313	1.99652	1.29014	9	3.09031	0.756203	3.85	2.19666	0.794154	3.66723
10	9.10467	5.101	2.61567	10.1642	6.23478	4.41065	10	9.85179	5.1828	1.44654	4.06081	5.84433	0.704262	10	13.5536	1.22363	3.65127	8.7736	3.50451	2.66453
11	7.76254	6.12305	1.86457	6.9263	7.49693	3.97519	11	6.028	6.56934	0.976492	1.67507	4.39989	0.861191	11	6.19567	1.16529	4.12173	4.90462	2.34305	3.87047
12	8.51396	5.23142	3.20744	12.3559	8.79013	2.8787	12	9.75417	6.04184	1.11017	12.6609	6.63089	0.841139	12	11.0996	0.882273	4.30982	13.1578	4.36341	3.86342
13	10.9045	6.87398	2.70175	17.8036	8.64271	4.6551	13	14.1025	7.0537	1.5362	16.0936	7.52771	1.73494	13	11.9855	1.62287	6.52593	17.7496	4.47567	6.13713
14	18.8038	9.88608	9.32992	21.166	15.1942	10.0027	14	19.4406	18.2126	4.3824	23.453	18.1549	3.43648	14	17.5092	2.14292	12.2839	20.6933	9.04792	8.46028
15	30.2584	17.3898	28.3261	16.1638	10.3127	23.5139	15	27.2006	27.281	13.7832	36.7277	25.1376	17.1399	15	24.5953	3.08048	28.5151	25.7079	9.89594	15.4647
16	0.162931	38.7158	44.4813	0.119912	23.6982	30.5335	16		14.8687	69.2957		22.3929	67.5552	16		87.2645	13.5986		62.4527	34.9103
	Heavy			AVERAGE	STDEV			Heavy			AVERAGE	STDEV			Heavy			AVERAGE	STDEV
Sen	49.0622	56.1056	72.8074	59.325	12.1956		Sen	46.6412	42.1497	83.0789	57.2899	22.4465		Sen	42.1045	90.3449	42.1137	58.1877	27.849
Sen siMIR31HG	37.3298	34.0108	54.0474	41.796	10.739		Sen siMIR31HG	60.1806	47.5305	84.6952	64.1354	18.8953		Sen siMIR31HG	46.4012	72.3486	50.375	56.375	13.9756
	1	1	1	TTEST				1	1	1	TTEST				1	1	1	TTEST
	0.760868	0.606193	0.742334	0.00368073				1.29029	1.12766	1.01945	0.137601				1.10205	0.800805	1.19617	0.795635
Figure S3A
CEBPB	EXP1	EXP2	EXP3	AVERAGE	STDEV	TTEST
Control	1	1	1	1	1
Control 4-OHT	6.09712	4.96464	4.60813	5.2233	0.777467
siMIR31HG-1 4-OHT	4.26315	4.65059	4.12798	4.34724	0.271264	0.139154
siMIR31HG-2 4_OHT	6.36295	5.14394	4.30013	5.26901	1.03708	0.954223
RELA
Control	1	1	1	1	1
Control 4-OHT	2.84287	1.22686	1.21525	1.76166	0.936373
siMIR31HG-1 4-OHT	2.46042	1.36905	1.11095	1.64681	0.716333	0.874197
siMIR31HG-2 4_OHT	2.34452	1.03413	1.26316	1.54727	0.699875	0.766645
Figure S3B
Promoter-luc	EXP1	EXP2	EXP3	EXP4	EXP5	EXP6	AVERAGE	STDEV	TTEST
Control	1	1	1	1	1	1	1	1
Control 4-OHT	0.472972	1.6248	0.320981	0.89656	1.14636	0.998126	0.909967	0.471739	0.650168
siMIR31HG-1 4-OHT	0.740304	0.912443	0.349512	0.921754	0.649998	0.461077	0.672515	0.234019	0.295233	ns
siMIR31HG-2 4_OHT	0.425675	1.47154	0.614298	1.536	1.3907	0.721444	1.02661	0.492799	0.684203	ns
NFkB-luc	EXP1	EXP2	EXP3	EXP4	EXP5	EXP6	AVERAGE	STDEV	TTEST
Control	1	1	1	1	1	1	1	1
Control 4-OHT	2.41874	1.91489	2.08888	4.77848	5.31849	3.81965	3.38986	1.45902	0.00246919	**
siMIR31HG-1 4-OHT	1.62	0.522239	1.2572	0.902253	1.125	0.848536	1.04587	0.37797	0.00343225	**
siMIR31HG-2 4_OHT	0.689185	1.1842	0.617169	2.13161	2.51332	0.770825	1.31772	0.811743	0.0124627	*
Figure S3D
IL6	EXP1	EXP2	AVERAGE	STDEV	TTEST
Control	1	1	1	1
hr-IL1A	159.805	187.967	173.886	14.0808
IL8
Control	1	1	1	1
hr-IL1A	88.7239	105.267	96.9954	8.27148
CXCL1
Control	1	1	1	1
hr-IL1A	37.7481	49.5293	43.6387	5.89059
Figure S3F
IL6	EXP1	EXP2	EXP3	EXP4	AVERAGE	STDEV	TTEST
Control	1	1	1	1	1	1
Control 4-OHT	15.4717	21.0615	17.9883	41.4588	23.9951	11.8648
siIL1A+ 4-OHT	4.40352	7.90946	6.29289	3.86	5.61647	1.85038	0.0221961
IL8
Control	1	1	1	1	1	1
Control 4-OHT	229.17	389.435	164.004	173.974	239.146	104.211
siIL1A+ 4-OHT	98.245	73.8203	52.3848	22.0259	61.619	32.3688	0.0173852
IL1A
Control	1	1	1	1	1	1
Control 4-OHT	8.83466	8.38216	9.7022	11.7984	9.67936	1.51515
siIL1A+ 4-OHT	1.72186	2.64617	2.66852	1.11544	2.038	0.756856	0.00010374
CXCL1
Control	1	1	1	1	1	1
Control 4-OHT	5.08483	6.27667	4.44321	8.57331	6.0945	1.81878
siIL1A+ 4-OHT	3.6447	2.20948	1.43233	3.4535	2.685	1.04991	0.0175311
Figure S3G
BJ					IMR90
IL6	EXP1	EXP2	AVERAGE	STDEV	IL6	EXP1	EXP2	AVERAGE	STDEV
Control	1	1	1	1	Control	1	1	1	1
Control 4-OHT	3.96617	4.18829	4.07723	0.157059	Control 4-OHT	2.32201	1.8318	2.07691	0.346631
siIL1A+ 4-OHT	1.29432	0.473743	0.88403	0.580233	siIL1A+ 4-OHT	0.867877	0.114266	0.491071	0.532883
siMIR31HG + 4-OHT	0.997378	0.423868	0.710623	0.405533	siMIR31HG + 4-OHT	1.27969	0.174603	0.727144	0.781411
IL8					IL8
Control	1	1	1	1	Control	1	1	1	1
Control 4-OHT	13.7149	10.9116	12.3133	1.98225	Control 4-OHT	7.78073	8.96644	8.37359	0.838424
siIL1A+ 4-OHT	2.37352	1.28316	1.82834	0.771004	siIL1A+ 4-OHT	0.954371	0.727381	0.840876	0.160506
siMIR31HG + 4-OHT	5.34066	1.25798	3.29932	2.88689	siMIR31HG + 4-OHT	3.27139	0.833334	2.05236	1.72396
CXCL1					CXCL1
Control	1	1	1	1	Control	1	1	1	1
Control 4-OHT	3.66916	2.09397	2.88157	1.11382	Control 4-OHT	7.97084	4.97444	6.47264	2.11878
siIL1A+ 4-OHT	1.44073	0.132987	0.786858	0.924713	siIL1A+ 4-OHT	1.44303	0.361514	0.902271	0.764746
siMIR31HG + 4-OHT	1.74412	0.188442	0.966281	1.10003	siMIR31HG + 4-OHT	2.5187	0.350248	1.43447	1.53333
IL1A					IL1A
Control	1	1	1	1	Control	1	1	1	1
Control 4-OHT	3.23021	3.19581	3.21301	0.0243265	Control 4-OHT	4.53954	7.95952	6.24953	2.41829
siIL1A+ 4-OHT	1.54031	0.073227	0.806768	1.03738	siIL1A+ 4-OHT	1.00916	0.193905	0.601531	0.57647
siMIR31HG + 4-OHT	1.2712	0.0954008	0.6833	0.831415	siMIR31HG + 4-OHT	2.05261	0.184352	1.11848	1.32106
Figure S3I
ICAM1	EXP1	EXP2	EXP3	AVERAGE	STDEV	TTEST		TTEST
Control	1	1	1	1	1
Control 4-OHT	45.3016	56.8724	47.6883	49.9541	6.10913	0.000156238	***
siMIR31HG-1 4-OHT	38.5521	58.6995	26.6653	41.3056	16.1936	0.0125357	*	0.435593	ns
siMIR31HG-2 4_OHT	33.787	65.2726	54.7962	51.2853	16.0338	0.00557221	**	0.899597	ns
Figure S3n
		EXP1	EXP2	EXP3	AVERAGE	STDEV	TTEST
IL1A	Sen	1	1	1	1	1
	Sen- MIR31HG KD	0.400477	0.53163	0.637727	0.523278	0.118845	0.00225453	**
Vinculin	Sen	1	1	1	1	0
	Sen- MIR31HG KD	0.840044	0.812073	1.32787	0.993328	0.290057	0.970128	ns
GAPDH	Sen	1	1	1	1
	Sen- MIR31HG KD	0.673735	0.81195	1.41084	0.965507	0.39181	0.886191	ns

## Sheet: Figure 4 and S4
Figure 4d
	EXP1	EXP2	EXP3	EXP4	AVERAGE	STDEV	TTEST		Figure 4e	pg/ml
IL1A
Control	1	1	1	1	1	1
Control 4-OHT	12.714	12.5355	11.026	7.56462	10.96	2.38688			IL6	EXP1	EXP2	EXP3	AVERAGE	STDEV	TTEST
siYBX1-1 4-OHT	15.2139	26.0683	18.2226	7.87732	16.8455	7.52876	0.186714		Control	161.564	0	0	53.8547	93.279
siYBX1-2 4-OHT	8.21665	11.8701	5.48864	4.80972	7.59628	3.20716	0.143412		Control 4-OHT	3776.57	9360.28	7827.87	6988.24	2885
									siYBX1-1 4-OHT	1204.59	885.809	2163.16	1417.85	664.847	0.0311146	*
IL6									siYBX1-2 4-OHT	1221.5	0	2066.94	1096.15	1039.15	0.0291573	*
Control	1	1	1	1	1	1
Control 4-OHT	4.2463	8.92486	13.6246	7.36406	8.53996	3.90811			CXCL1	EXP1	EXP2	EXP3	AVERAGE	STDEV	TTEST
siYBX1-1 4-OHT	1.36771	2.42117	4.39141	2.75685	2.73428	1.25328	0.0299905	*	Control	0	0	0	0	0
siYBX1-2 4-OHT	1.50517	1.06242	2.78661	2.3764	1.93265	0.78871	0.0161141	*	Control 4-OHT	1278.86	702.308	1819.14	1266.77	558.515
									siYBX1-1 4-OHT	0	0	0	0	0	0.017125	*
CXCL1									siYBX1-2 4-OHT	0	0	0	0	0	0.017125	*
Control	1	1	1	1	1	1
Control 4-OHT	4.79242	4.64902	2.47423	2.34974	3.56635	1.33521
siYBX1-1 4-OHT	1.46739	1.10143	1.27332	1.25823	1.27509	0.149915	0.0143074	*
siYBX1-2 4-OHT	2.42909	0.980289	0.336326	0.467349	1.05326	0.958388	0.0222789	*
IL8
Control	1	1	1	1	1	1
Control 4-OHT	26.9128	45.1136	78.759	47.8018	49.6468	21.5121
siYBX1-1 4-OHT	13.1804	17.8741	32.429	29.6094	23.2733	9.21938	0.0651069
siYBX1-2 4-OHT	3.58396	9.81449	20.03	16.6058	12.5085	7.30902	0.0170505	*
Figure 4G
IL1A quantif	EXP1	EXP2	EXP3	AVERAGE	STDEV	TTEST
Control	1	1	1	1	1
Control 4-OHT	10.2336	8.22199	18.3801	12.2785	5.37895
siYBX1-1 4-OHT	3.98581	2.37646	1.74503	2.70243	1.15541	0.0393643	*
siYBX1-2 4-OHT	1.92414	4.7282	3.16783	3.27339	1.40501	0.048535	*
Figure 4H
EXP1
		INPUT Cт Mean	INPUT Cт SD	GFP Cт Mean	GFP Cт SD	2^-(dCt) related to input	normalized to dilution	normalized to control
MIR31HG	GFP	24.0955	0.133949	31.531	0.493906	0.00577678	0.000577678	1
	GFP-YBX1	23.2782	0.184658	25.6378	0.112753	0.19484	0.019484	33.7282
YBX1	GFP	25.4774	0.133187	33.1029	0.291036	0.00506388	0.000506388	1
	GFP-YBX1	22.8647	0.0957779	24.8519	0.0165823	0.252232	0.0252232	49.8099
MALAT1	GFP	29.7366	0.033909	33.0621	0.312318	0.0997495	0.00997495	1
	GFP-YBX1	29.9415	0.026653	31.9837	0.332326	0.242795	0.0242795	2.43405
ND1	GFP	24.06	0.193932	36.0033	0.0831149	0.000253917	2.53917e-05	1
	GFP-YBX1	22.0292	0.150979	33.9271	0.887444	0.000262043	2.62043e-05	1.032
ND4	GFP	22.2967	0.105321	32.9205	0.00152403	0.00063373	6.3373e-05	1
	GFP-YBX1	20.6242	0.0290213	30.7307	0.0977146	0.000907091	9.07091e-05	1.43135
IL1a	GFP	24.4024	0.0294461	30.5762	0.219517	0.0138519	0.00138519	1
	GFP-YBX1	23.0393	0.606505	24.1581	0.226507	0.460493	0.0460493	33.244
IL8	GFP	23.9058	0.0995043	30.962	0.464048	0.00751412	0.000751412	1
	GFP-YBX1	23.9153	0.0104794	25.9542	0.00167374	0.243349	0.0243349	32.3856
CXCL1	GFP	27.9846	0.0710158	33.2859	0.0400105	0.0253598	0.00253598	1
	GFP-YBX1	29.4868	0.0925909	30.7028	0.00813805	0.430489	0.0430489	16.9753
IL6	GFP	28.5642	0.0449441	35.6027	1.86101	0.00760643	0.000760643	1
	GFP-YBX1	28.1918	0.382142	31.3148	0.109517	0.114779	0.0114779	15.0898
EXP2
		INPUT Cт Mean	INPUT Cт SD	GFP Cт Mean	GFP Cт SD	2^-(dCt) related to input	normalized to dilution	normalized to control
MIR31HG	GFP	26.2162	0.111042	33.5798	1.78988	0.00607201	0.000607201	1
	GFP-YBX1	26.1877	0.224104	26.8985	0.147153	0.610967	0.0610967	100.62
YBX1	GFP	26.0391	0.00161439	32.3559	0.0111834	0.0125443	0.00125443	1
	GFP-YBX1	25.5163	0.138939	24.5659	0.00398406	1.9324	0.19324	154.047
MALAT1	GFP	29.6765	0.21466	30.9788	0.00278372	0.405484	0.0405484	1
	GFP-YBX1	29.3479	0.085169	29.775	0.0119373	0.743731	0.0743731	1.83418
ND1	GFP	26.3881	0.182432	33.8927	0.678029	0.00550687	0.000550687	1
	GFP-YBX1	26.8067	0.0355207	33.4039	0.857061	0.0103288	0.00103288	1.87563
ND4	GFP	24.7118	0.0265694	31.8592	0.670161	0.00705351	0.000705351	1
	GFP-YBX1	24.4852	0.0148991	32.3123	0.0276888	0.0044035	0.00044035	0.6243
IL1a	GFP	24.8337	0.0592591	29.4321	1.10876	0.0412811	0.00412811	1
	GFP-YBX1	24.913	0.376066	24.1915	0.017382	1.64882	0.164882	39.9413
IL8	GFP	24.9609	0.0938155	29.0222	0.891505	0.0598974	0.00598974	1
	GFP-YBX1	24.8443	0.104517	25.6062	0.045671	0.5897	0.05897	9.84517
CXCL1	GFP	29.9121	0.0176801	33.1609	0.516579	0.1052	0.01052	1
	GFP-YBX1	29.6148	0.00336096	31.6124	0.00961892	0.250424	0.0250424	2.38045
IL6	GFP	27.4117	0.122829	31.7225	0.00968231	0.050386	0.0050386	1
	GFP-YBX1	27.3567	0.0626606	31.3349	0.145827	0.0634531	0.00634531	1.25934
EXP3
		INPUT Cт Mean	INPUT Cт SD	GFP Cт Mean	GFP Cт SD	2^-(dCt) related to input	normalized to dilution	normalized to control
MIR31HG	GFP	25.9937	0.296557	35.6395		0.00124839	0.000124839	1
	GFP-YBX1	24.6174	0.0811539	28.3385	0.600845	0.0758316	0.00758316	60.7436
YBX1	GFP	25.7996	0.17638	35.9883	0.048359	0.000856858	8.56858e-05	1
	GFP-YBX1	22.1037	0.0887741	26.1898	0.0484642	0.0588804	0.00588804	68.7166
MALAT1	GFP	29.12	0.229292	33.4802	0.236883	0.0486909	0.00486909	1
	GFP-YBX1	28.4987	0.0670546	32.1954	0.286075	0.0771239	0.00771239	1.58395
ND1	GFP	25.4337	0.181768	35.806	1.74062	0.000754402	7.54402e-05	1
	GFP-YBX1	23.5151	0.0623153	33.7141	0.739513	0.000850738	8.50738e-05	1.1277
ND4	GFP	23.5225	0.00881779	32.5095	0.31207	0.00197076	0.000197076	1
	GFP-YBX1	21.978	0.00363474	31.9694	0.403327	0.000982385	9.82385e-05	0.49848
IL1a	GFP	24.5633	0.105849	34.2974	3.99671	0.0011742	0.00011742	1
	GFP-YBX1	21.8747	0.0348504	25.505	0.0762001	0.0807521	0.00807521	68.7722
IL8	GFP	24.6375	0.0889629	30.6431	0.430714	0.0155641	0.00155641	1	Day4
	GFP-YBX1	23.2843	0.0216749	26.8362	0.0833712	0.085266	0.0085266	5.47839
CXCL1	GFP	29.3128	0.0405635	33.9751	0.348749	0.0394925	0.00394925	1
	GFP-YBX1	29.8791	0.0837839	32.5136	0.434497	0.161043	0.0161043	4.07782
IL6	GFP	26.9601	0.334007	34.2859	0.720394	0.00623331	0.000623331	1
	GFP-YBX1	28.1406	0.0796515	33.8929	1.4477	0.0185527	0.00185527	2.97638
Figure S4a
	Day1				Day2				Day3				Day4
	EXP1	EXP2	EXP3	EXP4	EXP1	EXP2	EXP3	EXP4	EXP1	EXP2	EXP3	EXP4	EXP1	EXP2	EXP3	EXP4
Control	1	1	1	1	2.14039	2.2268	2.10686	2.07263	2.57309	2.58873	2.68288	2.68309	3.37295	3.40915	3.24325	3.16002
siYBX1-1	1	1	1	1	1.86828	1.83923	1.78804	1.82743	1.78985	1.80847	2.1036	2.10273	1.85226	2.81624	2.26067	2.28684
siYBX1-2	1	1	1	1	1.88336	1.94293	1.98503	2.03431	1.97089	2.00702	2.42742	2.48254	2.17778	2.59206	2.50056	2.56951
siYBX1-3	1	1	1	1	1.66592	1.63834	1.88673	1.85771	1.86743	1.87155	2.21432	2.17363	1.88394	1.88177	2.66089	2.61549
Figure S4c
mir31hg	EXP1	EXP2	EXP3	EXP4	AVERAGE	STDEV	TTEST
Control	1	1	1	1	1	1
Control 4-OHT	6.09447	5.47882	5.7418	4.3593	5.4186	0.749889
siYBX1-1 4-OHT	7.45478	5.44078	7.19107	3.16441	5.81276	1.9789	0.722312
siYBX1-2 4-OHT	4.5988	5.02567	7.73222	6.15387	5.87764	1.39965	0.584171
Figure S4d
																		EXP1
EXP1								2^-(dCt) related to input				total		% of total				average
		TOTAL		CITOPLASM		NUCLEUS		CITOPLASM		NUCLEUS		cit+nucl		CITOPLASM		NUCLEUS		CITOPLASM	NUCLEUS
		Ct rep1	Ct rep2	Ct rep1	Ct rep2	Ct rep1	Ct rep2	rep1	rep2	rep1	rep2	rep1	rep2	rep1	rep2	rep1	rep2
MIR31HG	Control	26.6402	26.5942	23.9606	23.9031	24.5607	24.5639	6.40697	6.45801	4.22664	4.08499	10.6336	10.543	0.602521	0.61254	0.397479	0.38746	0.607531	0.392469
	Control 4-OHT	23.06	23.0503	22.7743	22.7609	26.4398	26.3352	1.21901	1.22212	0.09607	0.102599	1.31508	1.32471	0.926947	0.92255	0.0730525	0.0774499	0.924749	0.0752512
	siYBX1-1 4-OHT	24.9739	25.0455	23.039	22.9082	26.0128	26.2927	3.82342	4.39942	0.486718	0.421266	4.31014	4.82069	0.887076	0.912613	0.112924	0.087387	0.899844	0.100156
GAPDH	Control	18.9917	18.9691	16.7919	16.7904	18.9842	18.9752	4.59407	4.52755	1.00519	0.995781	5.59926	5.52333	0.820477	0.819714	0.179523	0.180286	0.820096	0.179904
	Control 4-OHT	16.9567	16.9965	16.9541	16.9272	19.823	19.8043	1.0018	1.04924	0.13714	0.142812	1.13894	1.19205	0.87959	0.880196	0.12041	0.119804	0.879893	0.120107
	siYBX1-1 4-OHT	19.168	19.1474	17.1751	17.283	19.9752	20.1533	3.98041	3.64119	0.571508	0.497959	4.55192	4.13915	0.874447	0.879695	0.125553	0.120305	0.877071	0.122929
MALAT1	Control	18.688	18.7115	21.4265	21.4084	17.5241	17.5767	0.149838	0.154214	2.24067	2.19578	2.3905	2.34999	0.0626804	0.065623	0.93732	0.934377	0.0641517	0.935848
	Control 4-OHT	16.1934	16.2565	25.1555	25.0892	17.1815	17.093	0.00200508	0.00219319	0.504147	0.559984	0.506152	0.562177	0.00396142	0.00390124	0.996039	0.996099	0.00393133	0.996069
	siYBX1-1 4-OHT	16.3766	16.3552	23.0991	23.1002	15.3303	15.8928	0.00946935	0.00932311	2.0652	1.37788	2.07467	1.38721	0.00456427	0.00672078	0.995436	0.993279	0.00564253	0.994357
																		EXP2
EXP2								2^-(dCt) related to input				total		% of total				average
		TOTAL		CITOPLASM		NUCLEUS		CITOPLASM		NUCLEUS		cit+nucl		CITOPLASM		NUCLEUS		CITOPLASM	NUCLEUS
		Ct rep1	Ct rep2	Ct rep1	Ct rep2	Ct rep1	Ct rep2	rep1	rep2	rep1	rep2	rep1	rep2	rep1	rep2	rep1	rep2
MIR31HG	Control	25.7631	25.5907	25.5295	25.412	26.1812	26.1104	1.17572	1.13184	0.74838	0.697498	1.9241	1.82934	0.61105	0.618716	0.38895	0.381284	0.614883	0.385117
	Control 4-OHT	24.2189	24.0151	23.0392	22.9233	25.7832	25.9813	2.26535	2.13129	0.338152	0.255909	2.60351	2.3872	0.870117	0.892799	0.129883	0.107201	0.881458	0.118542
	siYBX1-1 4-OHT	23.5831	23.5127	23.1418	23.1661	25.4769	25.4889	1.35788	1.27159	0.269104	0.25417	1.62699	1.52576	0.8346	0.833414	0.1654	0.166586	0.834007	0.165993
GAPDH	Control	17.6073	17.575	17.2502	17.0512	18.8453	18.7156	1.28088	1.43771	0.42395	0.453554	1.70483	1.89126	0.751325	0.760185	0.248675	0.239815	0.755755	0.244245
	Control 4-OHT	18.1652	18.2254	17.2745	17.0426	18.9985	18.8255	1.85401	2.27011	0.561234	0.6597	2.41524	2.92981	0.767628	0.774832	0.232372	0.225168	0.77123	0.22877
	siYBX1-1 4-OHT	17.8555	17.6855	17.0216	17.1503	18.8784	18.8378	1.78255	1.44918	0.492133	0.449902	2.27468	1.89908	0.783648	0.763095	0.216352	0.236905	0.773371	0.226629
MALAT1	Control	18.7866	18.6104	24.5673	24.6954	18.0054	17.9579	0.0181897	0.0147305	1.71859	1.57186	1.73678	1.58659	0.0104732	0.00928439	0.989527	0.990716	0.0098788	0.990121
	Control 4-OHT	17.9277	17.8016	25.23	25.0217	18.297	18.5668	0.00633546	0.00670707	0.774156	0.588349	0.780491	0.595056	0.00811728	0.0112713	0.991883	0.988729	0.0096943	0.990306
	siYBX1-1 4-OHT	18.1523	18.0543	25.7575	25.6934	18.6741	18.5969	0.00513593	0.0050165	0.696508	0.686526	0.701644	0.691542	0.00731985	0.00725408	0.99268	0.992746	0.00728696	0.992713

## Sheet: Figure 5e, 5f
Figure 5D
EXP1							EXP2							EXP3							EXP4
		luc/ren		relative to control					luc/ren		relative to control					luc/ren		relative to control					luc/ren		relative to control
		Control	IL1a_3'UTR	Control	IL1a_3'UTR				Control	IL1a_3'UTR	Control	IL1a_3'UTR				Control	IL1a_3'UTR	Control	IL1a_3'UTR				Control	IL1a_3'UTR	Control	IL1a_3'UTR
Control	empty	0.564806	3.01192	1	1		Control	empty	0.688352	0.961934	1	1		Control	empty	2.1584	89.8095	1	1		Control	empty	1.01535	3.76428	1	1
	wt	0.634001	5.06349	1.12251	1.68115			wt	0.939323	1.80083	1.3646	1.87209			wt	2.27907	149.32	1.05591	1.66263			wt	1.62365	3.94537	1.59911	1.04811
	S102D	1.02937	23.0785	1.82253	7.66237			S102D	1.51852	3.1267	2.20602	3.25043			S102D	1.63598	304.66	0.757956	3.39229			S102D	1.36861	33.69	1.34793	8.94992
	S102A	1.0485	2.54634	1.85639	0.845419			S102A	0.829505	1.55187	1.20506	1.61328			S102A	1.68979	127.689	0.782891	1.42177			S102A	1.40265	2.88612	1.38145	0.766713
4-OHT	empty	0.887705	4.78183	1.5717	1.58763		4-OHT	empty	1.58043	1.23281	2.29596	0.663033		4-OHT	empty	1.7386	134.883	0.805503	1.50188		4-OHT	empty	0.648656	5.00605	0.638853	1.32988
	wt	0.941077	17.9211	1.6662	5.95004			wt	0.980693	4.34094	1.4247	4.51272			wt	0.829947	375.663	0.384519	4.18289			wt	1.27678	23.3143	1.25749	6.19356
	S102D	1.43218	20.6524	2.5357	6.85689			S102D	2.03673	5.26432	2.95884	5.47264			S102D	1.26125	340.713	0.584342	3.79373			S102D	1.5912	35.8778	1.56716	9.53111
	S102A	1.20195	3.47045	2.12808	1.15224			S102A	1.03129	2.01241	1.4982	2.09205			S102A	1.25337	179.05	0.580695	1.99367			S102A	0.931304	5.71216	0.917229	1.51747
		Control						IL1a_3'UTR						Control	IL1a_3'UTR
		EXP1	EXP2	EXP3	EXP4	AVERAGE	STDEV	EXP1	EXP2	EXP3	EXP4	AVERAGE	STDEV	TTEST	TTEST
Control	empty	1	1	1	1	1	0	1	1	1	1	1	0
	wt	1.12251	1.3646	1.05591	1.59911	1.28553	0.247581	1.68115	0.932225	1.66263	1.04811	1.33103	0.396498	0.0605523	0.146007
	S102D	1.82253	2.20602	0.757956	1.34793	1.53361	0.62496	7.66237	3.25043	3.39229	8.94992	5.81375	2.92615	0.138567	0.0166105	*
	S102A	1.85639	1.20506	0.782891	1.38145	1.30645	0.444391	0.845419	1.61328	1.42177	0.766713	1.1618	0.41937	0.217045	0.469628
4-OHT	empty	1.5717	2.29596	0.805503	0.638853	1.328	0.762508	1.58763	0.663033	1.50188	1.32988	1.27061	0.418987
	wt	1.6662	1.4247	0.384519	1.25749	1.18322	0.558276	5.95004	4.51272	4.18289	6.19356	5.2098	1.00932	0.769655	0.000360808	***
	S102D	2.5357	2.95884	0.584342	1.56716	1.91151	1.05932	6.85689	5.47264	3.79373	9.53111	6.41359	2.42655	0.405693	0.0058322	**
	S102A	2.12808	1.4982	0.580695	0.917229	1.28105	0.680067	1.15224	2.09205	1.99367	1.51747	1.68885	0.436962	0.929764	0.21629
Figure 5E
EXP1										EXP2										EXP3										EXP4
		INPUT Cт Mean	INPUT Cт SD	GFP Cт Mean	GFP Cт SD	2^-(dCt) related to input	normalized to dilution	normalized to control				INPUT Cт Mean	INPUT Cт SD	GFP Cт Mean	GFP Cт SD	2^-(dCt) related to input	normalized to dilution	normalized to control				INPUT Cт Mean	INPUT Cт SD	GFP Cт Mean	GFP Cт SD	2^-(dCt) related to input	normalized to dilution	normalized to control				INPUT Cт Mean	INPUT Cт SD	GFP Cт Mean	GFP Cт SD	2^-(dCt) related to input	normalized to dilution	normalized to control
MIR31HG	GFP	29.2246	0.0206823	34.472	0.176534	0.0263255	0.00131628	1		MIR31HG	GFP	26.701	0.0330849	33.8088	0.422176	0.00724971	0.000724971	1		MIR31HG	GFP	25.0039	0.0536189	33.9602	4.49377	0.00201319	0.000201319	1		MIR31HG	GFP	25.9235	0.0683467	32.5536	0.852243	0.0100956	0.00100956	1
	WT-GFP	29.0334	0.0431692	30.3933	0.142558	0.389633	0.0194816	14.8006			WT-GFP	23.9431	0.244071	26.1156	0.206453	0.221833	0.0221833	30.5989			WT-GFP	23.2007	0.0825943	26.9324	0.921419	0.0752756	0.00752756	37.3912			WT-GFP	25.3699	0.263396	26.9231	0.330839	0.340759	0.0340759	33.7531
	S102D-GFP	30.7247	0.338269	31.001	0.281236	0.825747	0.0412874	31.3668			S102D-GFP	25.7302	0.0612404	27.1591	0.0402371	0.371412	0.0371412	51.2312			S102D-GFP	24.3323	0.107792	28.8048	1.2351	0.0450447	0.00450447	22.3748			S102D-GFP	26.3349	0.220851	28.1402	0.862399	0.286111	0.0286111	28.3401
	S102A-GFP	27.677	0.0821317	29.8162	0.0104012	0.226997	0.0113498	8.62268			S102A-GFP	25.8418	0.141005	27.8009	0.00679744	0.257189	0.0257189	35.4757			S102A-GFP	23.169	0.24718	27.7511	0.0559575	0.0417488	0.00417488	20.7376			S102A-GFP	26.1295	0.331021	29.1846	1.86189	0.120316	0.0120316	11.9176
IL1A	GFP	29.2329	0.0984308	33.8619	0.834686	0.0404129	0.00202065	1		IL1A	GFP	26.2727	0.00742594	32.7619	0.262826	0.0111312	0.00111312	1		IL1A	GFP	26.6157	0.0979722	33.828	1.5672	0.00674354	0.000674354	1		IL1A	GFP	32.7707	0.686768	40		0.00666449	0.000666449	1
	WT-GFP	28.9964	0.170832	28.5286	0.141305	1.38291	0.0691457	34.2196			WT-GFP	24.7343	0.138718	25.7114	0.0253056	0.507977	0.0507977	45.6354			WT-GFP	24.315	0.081251	27.4499	0.117101	0.113839	0.0113839	16.8812			WT-GFP	29.5184	0.249427	31.4452	0.0678369	0.263016	0.0263016	39.4654
	S102D-GFP	28.7528	0.303711	29.1457	0.252057	0.761564	0.0380782	18.8446			S102D-GFP	27.2413	0.0521528	28.1801	0.110943	0.521643	0.0521643	46.8632			S102D-GFP	25.634	0.0370663	28.7402	0.367005	0.116132	0.0116132	17.2213			S102D-GFP	31.8436	0.138443	33.8376	0.172954	0.251042	0.0251042	37.6686
	S102A-GFP	27.6024	0.120102	28.4563	0.702153	0.553276	0.0276638	13.6906			S102A-GFP	27.6626	0.188692	29.3772	0.267831	0.304682	0.0304682	27.3719			S102A-GFP	25.6888	0.137574	28.9242	0.264832	0.106186	0.0106186	15.7463			S102A-GFP	31.4394	0.0295905	33.4755	0.709831	0.24383	0.024383	36.5865
MALAT1	GFP	28.8038	0.0814129	30.0648	0.232771	0.417241	0.020862	1		MALAT1	GFP	29.1899	1.03668	31.0503	0.0158148	0.275395	0.0275395	1		MALAT1	GFP	29.2702	0.154588	33.5876	0.529208	0.05016	0.005016	1		MALAT1	GFP	26.8125	0.0203627	30.6495	0.180296	0.0699765	0.00699765	1
	WT-GFP	28.8869	0.0630166	30.6433	0.0686636	0.295994	0.0147997	0.709407			WT-GFP	28.6158	0.222519	28.3738	0.262674	1.18259	0.118259	4.29416			WT-GFP	28.3336	0.110222	31.1347	0.225952	0.143482	0.0143482	2.86048			WT-GFP	28.0635	0.150388	29.5857	0.128565	0.348144	0.0348144	4.97516
	S102D-GFP	29.19	0.316308	30.3006	0.130411	0.463125	0.0231563	1.10997			S102D-GFP	28.3621	0.0322973	26.8265	0.106085	2.89906	0.289906	10.5269			S102D-GFP	29.6829	0.229555	32.7627	0.296568	0.118273	0.0118273	2.35791			S102D-GFP	25.6068	0.159102	29.045	0.274253	0.0922606	0.00922606	1.31845
	S102A-GFP	27.9482	0.08877	29.8351	0.135904	0.270376	0.0135188	0.64801			S102A-GFP	29.3258	0.000786292	30.1914	0.0588033	0.548826	0.0548826	1.99287			S102A-GFP	28.487	0.0818418	32.7138	0.308407	0.0534088	0.00534088	1.06477			S102A-GFP	26.9488	0.00894997	33.7973	0.742141	0.0086774	0.00086774	0.124004
		EXP1	EXP2	EXP3	EXP4	AVERAGE	STDEV	TTEST
MIR31HG	GFP	1	1	1	1	1	0
	WT-GFP	14.8006	30.5989	37.3912	33.7531	29.1359	9.95174	0.00131358
	S102D-GFP	31.3668	51.2312	22.3748	28.3401	33.3282	12.5063	0.618668
	S102A-GFP	8.62268	35.4757	20.7376	11.9176	19.1884	12.0024	0.249117
IL1A	GFP	1	1	1	1	1	0
	WT-GFP	34.2196	45.6354	16.8812	39.4654	34.0504	12.3605	0.00174834
	S102D-GFP	18.8446	46.8632	17.2213	37.6686	30.1494	14.5009	0.696413
	S102A-GFP	13.6906	27.3719	15.7463	36.5865	23.3488	10.6849	0.238119
MALAT1	GFP	1	1	1	1	1	0
	WT-GFP	0.709407	4.29416	2.86048	4.97516	3.2098	1.88559	0.0575372
	S102D-GFP	1.10997	10.5269	2.35791	1.31845	3.82832	4.49898	0.80828
	S102A-GFP	0.64801	1.99287	1.06477	0.124004	0.957413	0.790358	0.0697812
Figure 5G
	EXP1	EXP2	EXP3	AVERAGE	STDEV	TTEST
EMPTY	1	1	1	1	0
WT	5.57407	4.22642	2.86842	4.22297	1.35283	0.0145362
S102D	5.59259	3.67925	2.47368	3.91517	1.57278	0.0325771
S102A	4.83333	3.35849	2	3.39727	1.41706	0.0428077
EMPTY 4-OHT	6.01852	2.43396	2.31579	3.58942	2.10449
WT 4-OHT	10.7593	7.33962	11.9211	10.0066	2.38164	0.0249587
S102D 4-OHT	12.0926	6.39623	9.31579	9.2682	2.84848	0.0499572
S102A 4-OHT	7.2963	4.79245	4.34211	5.47695	1.59161	0.283067
Figure S5A
pYBX1	EXP1	EXP2	EXP3	AVERAGE	STDEV	pRSK	EXP1	EXP2	EXP3	AVERAGE	STDEV
0h 4-OHT	1	1	1	1	1	0h 4-OHT	1	1	1	1	1
24h 4-OHT	80.7484	122.4	90.7765	97.975	21.7389	24h 4-OHT	33.8748	73.5487	90.7765	66.0667	29.1794
48h 4-OHT	92.2754	133.171	92.2766	105.908	23.6106	48h 4-OHT	54.8555	110.413	92.2766	85.8483	28.331
72h 4-OHT	86.5706	95.1475	51.4283	77.7155	23.1657	72h 4-OHT	43.5532	85.8358	51.4283	60.2725	22.486
Figure S5C
pYBX1		EXP1	EXP2	AVERAGE	STDEV
Control	Control	1	1	1	1
4-OHT	DMSO 0h	9.56435	10.2649	9.91461	0.495343
4-OHT	DMSO 30'	9.32948	7.17787	8.25367	1.52142
4-OHT	DMSO 2h	10.7198	5.37509	8.04746	3.7793
4-OHT	FMK 0h	9.11463	6.64037	7.8775	1.74956
4-OHT	FMK 30'	4.7234	6.13612	5.42976	0.998945
4-OHT	FMK 2h	2.27197	4.61611	3.44404	1.65756
4-OHT	BI-D1780 0h	6.74817	5.47806	6.11311	0.898109
4-OHT	BI-D1780 30'	1.72016	0.175871	0.948016	1.09198
4-OHT	BI-D1780 2h	0.112124	0.177736	0.14493	0.0463947
Figure S5E
IL1A	EXP1	EXP2	EXP3	AVERAGE	STDEV	TTEST		pYBX1	EXP1	EXP2	EXP3	AVERAGE	STDEV	TTEST
Control	1	1	1	1	1			Control	1	1	1	1	1
Control 4-OHT	33.8593	50.298	35.1339	39.7637	9.14516	0.00183264	**	Control 4-OHT	21.5131	29.5551	20.2325	23.7669	5.05348	0.00145526	**
BI-D1780 4-OHT	2.34284	1.05806	0.446068	1.28232	0.968065	0.00192374	**	BI-D1780 4-OHT	0.903018	0.602716	0.219918	0.575217	0.342379	0.00136846	**
DMSO 4-OHT	42.3043	67.2709	77.3382	62.3045	18.0373	0.125737	ns	DMSO 4-OHT	25.6376	29.0565	25.6118	26.7686	1.98137	0.392392	ns
						0.00425575	**							2.28506e-05	****
Figure S5I
	EXP1	EXP2	EXP3	AVERAGE	STDEV	TTEST
CONTROL	1	1	1	1	1
SEN	4.53933	8.11429	7.60714	6.75358	1.9343
SEN-RSK KD	1.25281	0.942857	0.761905	0.985857	0.248261	0.00687349	**
SEN-YBX1 KD	1.89888	2.22857	1.75	1.95915	0.244913	0.0130626	*
SEN-MIR31HG KD	1.89888	2.48571	1.75	2.04486	0.388977	0.0164701	*

## Sheet: Figure 6 and S6
Figure 6B
pYBX1
		EXP1	EXP2	EXP3	AVERAGE	STDEV	TTEST
total	Control	1	1	1	1	1
	siMIR31HG	1.002	0.0746735	1.60272	0.893133	0.76982
	Control 4-OHT	9.7618	9.97445	10.6135	10.1166	0.443285
	siMIR31HG 4-OHT	10.7512	6.41601	7.39123	8.18614	2.27429
cytoplasm	Control	0.569278	1.24492	1.35733	1.05718	0.426254
	siMIR31HG	0.141967	0.735455	1.0997	0.65904	0.483418
	Control 4-OHT	7.99722	19.0288	10.1701	12.3987	5.84374
	siMIR31HG 4-OHT	0.441246	2.94668	3.29501	2.22764	1.55684	0.0435455	*
Figure 6D
No Ab				RPS6KA1 Ab				YBX1 Ab				Proliferation				Senescence				Sen MIR31HG KD
EXP1	EXP2	EXP3	EXP4	EXP1	EXP2	EXP3	EXP4	EXP1	EXP2	EXP3	EXP4	EXP1	EXP2	EXP3	EXP4	EXP1	EXP2	EXP3	EXP4	EXP1	EXP2	EXP3	EXP4
0.5	0.166667	0.0833333	0.3	8	1.38889	0.263158	0.142857	4.33333	0	1.57143	0.333333	16.6667	29	11.0909	20.3333	131.6	52.5714	13.5	29.4211	49.6364	41	8.16667	23.3333
0.833333	0.1875	0.294118	0.333333	3.5	1.66667	0.0833333	0.0555556	5	0.0625	0.210526	0.133333	62.5	33.2143	11.9231	20	222.25	55	21.8571	36.0909	116.429	43.8947	13.6	11.5556
	0	0.181818	0.0909091		1.72727	0.352941	0.0588235		0.785714	0.181818	0	28.8889	20.3333	7.8	34.1818	185.75	40.9	7.5	72.6	111.667	36.55	4.8	19.75
	0.363636	0.307692	0.384615		0.625	0.133333	0.933333		1.73333	0	0	38	46.125	11.7273	44	186.2	44.25	9.23529	30	45.6667	46.5	5.18182	29.1429
	0	0.15	0.214286		0.857143	0.111111	0.0909091		0.047619	0.130435	0.214286		35	19.4	34.1		55.3077	10.6154	31		32.7273	7.75	14.8571
		0.181818				0.2				0.428571			30.8462	12.2	28.1111		51.1111	9.86667	28.4167		36	14.3333	27.5
		0.272727				0.272727				1			44.3	10	26.3333		41.0833	12.4	55.2857		40.7	7.625	29.2
		0.555556				0				1.25			24	4.64286	37.2222		48	16.4286	53.8889		41.1429	8.8	15.75
		0.384615				0.272727				1.3913			26.8571	5.76923	37.2222		50.4444	10.375	72.4		30.1765	9.71429	25.9231
						0.5				0.416667				7.45455				13.4				9.5
														4.52941				10.125				15.6
														4.08333				18.7143				9.25
														3.16667				11.5385				11.5
														8				13.2				13
Figure 6E
	EXP1	EXP2	EXP3	EXP4	AVERAGE	STDEV	TTEST
-	1.09776	0.30295	0.454025	0.234647	0.522344	0.394407
ND4	1.0468	1.25271	1.8725	1.65139	1.45585	0.374354
WT	1.97554	1.88494	2.3872	1.97006	2.05443	0.225686	0.033792	ND4VSWT
Mut3	1.13894	1.0957	1.62171	1.35751	1.30347	0.241134	0.519258	ND4VSMUT3
							0.000373843	WTVS MUT3
Figure 6G
	EXP1	EXP2	EXP3	AVERAGE	STDEV	TTEST
EMPTY	1	1	1	1	0
EMPTY 4-OHT	13.0402	19.856	21.422	18.1061	4.45649
WT	2.95904	7.9466	11.7189	7.54151	4.39396
WT 4-OHT	39.4971	34.7558	64.4095	46.2208	15.9293	0.0422216
MUT5	5.65281	5.30934	17.5424	9.5015	6.9657
MUT5 4-OHT	40.4317	37.824	66.029	48.0949	15.586	0.0327691
MUT3	2.73235	8.76905	2.16492	4.55544	3.6601
MUT3 4-OHT	30.1667	24.108	36.9923	30.4223	6.44594	0.0528673
Figure S6b
EXP1
		INPUT Cт Mean	INPUT Cт SD	GFP Cт Mean	GFP Cт SD	2^-(dCt) related to input	normalized to dilution
MIR31HG	GFP	28.6776	0.337675	35.966	0.687162	0.00639658	0.000319829
	GFPRSK1	27.961	0.0160549	34.4996	0.478961	0.0107564	0.00053782
EXP2
		INPUT Cт Mean	INPUT Cт SD	GFP Cт Mean	GFP Cт SD	2^-(dCt) related to input	normalized to dilution
MIR31HG	GFP	24.1115	0.375164	30.7815	0.377659	0.00982079	0.000982079
	GFPRSK1	23.6752	0.057812	36.2277	1.79002	0.000166468	1.66468e-05
EXP3
		INPUT Cт Mean	INPUT Cт SD	GFP Cт Mean	GFP Cт SD	2^-(dCt) related to input	normalized to dilution
MIR31HG	GFP	25.3053	0.072707	32.0904	1.06589	0.00906723	0.000453362
	GFPRSK1	27.0973	0.295651	34.2307	0.797561	0.00712256	0.000356128
EXP4
		INPUT Cт Mean	INPUT Cт SD	GFP Cт Mean	GFP Cт SD	2^-(dCt) related to input	normalized to dilution
MIR31HG	GFP	26.3546	0.330808	31.8199	0.62352	0.0226351	0.00113176
	GFPRSK1	27.2815	0.045667	36.4806	0.829326	0.00170142	8.50711e-05
	EXP1	EXP2	EXP3	EXP4	AVERAGE	STDEV	TTEST
GFP	0.000319829	0.000982079	0.000453362	0.00113176	0.000721756	0.000395579
GFPRSK1	0.00053782	1.66468e-05	0.000356128	8.50711e-05	0.000248917	0.000242043	0.0875432
Figure S6D
	EXP1	EXP2	AVERAGE	STDEV
EMPTY	1	1	1	0
EMPTY 4-OHT	4.21779	4.93057	4.57418	0.504012
WT	5.3491	19.988	12.6685	10.3512
WT 4-OHT	61.2028	36.1965	48.6997	17.6821
MUT5	6.64755	10.3828	8.51519	2.64125
MUT5 4-OHT	66.2632	47.5338	56.8985	13.2437
MUT3	8.57289	12.9942	10.7836	3.12637
MUT3 4-OHT	59.5236	50.9271	55.2253	6.07859
